# Supplementary material for: Predictors of intensive care unit admission in adult cancer patients presenting to the emergency department with COVID-19 infection: A retrospective study
Source: PLoS One. 2023 Aug 29;18(8):e0287649. doi: 10.1371/journal.pone.0287649 (PMC10464997; doi:10.1371/journal.pone.0287649)
Supplement: S1 Dataset — (XLSX) [file pone.0287649.s002.xlsx]

## Sheet: merged data
Record ID	Study ID	Gender	COVID PCR	Immunotherapy	History of smoking	History of smoking (specify)	Comorbidities (choice=CHF)	Comorbidities (choice=History of myocardial infarction/ arrythmias)	Comorbidities (choice=Peripheral vascular disease)	Comorbidities (choice=Cerebrovascular accident/ transient ischemic attack)	Comorbidities (choice=Dementia)	Comorbidities (choice=Chronic Obstructive Pulmonary Disease)	Comorbidities (choice=Connective Tissue Disease)	Comorbidities (choice=Peptic ulcer disease)	Comorbidities (choice=Liver disease)	Comorbidities (choice=Diabetes mellitus)	Comorbidities (choice=Hemiplegia)	Comorbidities (choice=Moderate-severe Chronic Kidney Disease)	Comorbidities (choice=Human Immu0deficiency Virus/ Acquired Immu0deficiency Syndrome)	Comorbidities (choice=Dyslipidemia)	Comorbidities (choice=hypertension)	Comorbidities (choice=cardiac heart disease)	Comorbidities (choice=Other (Specify))	Comorbidities (Specify)	Medications	Type of cancer (choice=Liquid)	Type of cancer (choice=Solid)	Cancer subtype	Spread	Chemotherapy within 1 month of presentation	Chemotherapy type (1 month)	Surgery within 1 month of presentation	Type of surgery (1 month)	BMT within 1 year of presentation	Disposition status	ED Disposition	Did the patient require ICU admission?	Reason for ICU admission	Reason for ICU admission : specify other	Blood Transfusion	Platelet transfusion	Mechanical Ventilation	Vasopressors	Oxygen Requirement	Specify O2 requirement: (choice=Nasal cannula)	Specify O2 requirement: (choice=0n-rebreather)	Specify O2 requirement: (choice=Face mask)	Specify O2 requirement: (choice=BIPAP)	Specify O2 requirement: (choice=High flow O2)
1	ONCOV031	Male	Negative in ED	1	0		0	0	0	0	0	0	0	0	0	1	0	0	0	0	0	0	1	Hypothyroidism	1- Concor 2.5 mg oral once daily 2- Levothryroxine 100 mcg oral once daily before breakfast 3- Nexium 40 mg oral once daily before breakfast 4- LinaGLIPtin (Trajenta) 5 mg oral once daily 5- Metformin (Glucophage) 1,000 mg tablet oral twice daily	0	1	Colon cancer	Distant (metastatic)	1	Panitumumab, 5FU and leucovorin	0		0	Dead	Regular COVID floor				1	0	0	0	1	1	1	1	1	1
2	ONCOV199	Female	Positive in triage (done by external source)	1	1	former	0	0	0	0	0	0	0	0	0	0	0	0	0	0	1	1	1	C diff colitis	amlodipine aspirin bisoprolol fluconazole gabapentin paracetamol valaciclovir esmoprazole	1	0	Multiple myeloma		1	Velcade/venetoclax/Dexa	0		1	Alive	Regular COVID floor	0			0	0	0	0	0	0	0	0	0	0
3	ONCOV201	Male	positive in ED	0	1	former	0	0	0	0	0	0	0	0	0	1	0	1	0	1	1	1	1	BPH	• amLODIPine • Apo-Rosuvastatin • finasteride • omeprazole • repaglinide • silodosin • tamsulosin	1	0	chronic myelomo0cytic leukemia		1	azacitadine	0		0	Alive	Regular COVID floor	0			0	1	0	0	1	1	0	0	0	0
4	ONCOV202	Female	Negative in ED	0	0		0	0	0	0	0	0	0	0	0	0	0	0	0	0	0	0	1	Anxiety	• bisacodyL • bisoprolol • carbomer • cholecalciferol • diltiazem • esomeprazole • fentaNYL • fluconazole • gabapentin • LORazepam • magnesium lactate-pyridoxine • metoclopramide • nystatin • oxyCODONE • sulfamethoxazole-trimethoprim • valACiclovir	1	0	ALL		1	Augmented BFM	0		0	Alive	Regular COVID floor	1	Respiratory		0	0	0	0	0	0	0	0	0	0
5	ONCOV207	Male	positive in ED	1	0		0	0	0	0	0	0	0	0	0	0	0	0	0	0	0	0	0		esomeprazole fluconazole valACiclovir	1	0	0dular sclerosing Hodgkin's lymphoma (unspecified body region)		0		0		1	Alive	Regular COVID floor	0			0	0	0	0	0	0	0	0	0	0
6	ONCOV208	Female	Positive in triage (done by external source)	0	0		0	0	0	0	0	0	0	0	0	0	0	0	0	0	1	1	1	DVT history	bisoprolol enalapril	0	1	lung cancer	Distant (metastatic)	0		0		0	Alive	Regular COVID floor	0			0	0	0	0	1	0	0	1	0	0
7	ONCOV216	Male	Positive in triage (done by external source)	0	0		0	0	0	0	0	0	0	0	0	0	0	0	0	0	0	0	1	G6PD deficiency	Tasigna	1	0	CML		1	Tasigna	0		0	Alive	Regular COVID floor	0			0	0	0	0	0	0	0	0	0	0
8	ONCOV217	Female	positive in ED	0	1	former	0	0	0	0	0	0	0	0	0	0	0	0	0	0	0	0	1	asthma. osteoporosis. MDS	budesonide caltrate chlordiazepoxide-clidinium	0	1	breast cancer & bladder cancer	Localized	0		0		0	Alive	Regular COVID floor	0			1	0	0	0	0	0	0	0	0	0
9	ONCOV227	Male	Positive in triage (done by external source)	0	0		0	0	0	0	0	0	0	0	0	0	0	0	0	0	0	0	1	BPH - OCD	ascorbic acid, vitamin C Aspirin dutasteride esomeprazole risperdal sertaline silodosin stil0x valaciclovir	0	1	lung ade0carci0ma, left renal cell carci0ma, malignant lymphoblastic lymphoma	Localized	1	rituximab	0		0	Alive	Regular COVID floor	0			0	0	0	0	1	1	0	0	0	0
10	ONCOV228	Female	Positive in triage (done by external source)	0	1	former	0	0	0	0	0	0	0	0	0	0	0	0	0	0	0	0	0		acetylcysteine ciprofloxacin desloratadine fluticasone propion-salmeteroL folic acid algodol prednisone Atrovent Azithromycin	0	1	lung cancer	Localized	1	taxotere	0		0	Alive	COVID Intensive care unit	0			0	0	0	0	1	1	0	0	0	0
11	ONCOV234	Male	positive in ED	0	1	former	0	0	0	0	0	0	0	0	0	0	0	0	0	1	1	1	1	thyroid disease	aspirin levothryroxine clopidogrel bisulfate perindopril arginine rabeprazole	0	1	bladder cancer and scc	Localized	0		0		0	Alive	Regular COVID floor	0			0	0	0	0	0	0	0	0	0	0
12	ONCOV235	Female	positive in ED	0	0		0	0	0	0	0	0	0	0	0	0	0	0	0	0	0	0	1	SVC and right brachio-cephalic/subclavian ve0us thrombosis	e0xaparin emoprazole xanax	0	1	breast cancer & bladder cancer	Distant (metastatic)	1	EriBULin Mesylate	0		0	Alive	Regular COVID floor	0			0	0	0	0	0	0	0	0	0	0
13	ONCOV236	Male	positive in ED	0	1	current	0	0	0	0	0	1	0	0	0	0	0	0	0	0	0	0	1	BPH	fluconazole tamsulosin umeclidinium-vilanteroL metoclopramide	0	1	bladder cancer	Localized	1	Cisplatin and Gemcitabine	0		0	Alive	Regular COVID floor	0			0	0	0	0	1	1	0	0	0	0
14	ONCOV246	Male	positive in ED	1	0		0	0	0	0	0	0	0	0	0	0	0	0	0	0	1	0	1	Atrial fibrillation, bPH	bisoprolol • esomeprazole • pomalidomide • sulfamethoxazole-trimethoprim • tamsulosin • valACiclovir	1	0	multiple myeloma		1	Daratumumab	0		0	Alive	Regular COVID floor	0			0	0	0	0	0	0	0	0	0	0
15	ONCOV247	Male	positive in ED	0	0		0	0	0	0	0	0	0	0	0	0	0	0	0	0	0	0	0		esomeprazole • metoclopramide • predniSONE • ursodeoxycholic acid	0	1	prostate cancer	Distant (metastatic)	1	DOCEtaxeL	0		0	Alive	COVID Intensive care unit	0			0	0	0	0	0	0	0	0	0	0
16	ONCOV249	Female	Positive in triage (done by external source)	1	0		0	0	0	0	0	0	0	0	0	0	0	0	0	0	0	0	1	hypothyroidism	dexamethasone e0xaparin Levothyroxine	0	1	endometrial cancer	Distant (metastatic)	0		0		0	Alive	COVID Intensive care unit	1	Respiratory		0	0	0	0	0	0	0	0	0	0
17	ONCOV254	Female	Positive in triage (done by external source)	0	1	current	0	0	0	0	0	0	0	1	0	0	0	0	0	0	0	0	1	hypercholesterolemia	azithromycin esomeprazole Euro D 250 filgrastim ivermectin Vitamin C metoclopramide	0	1	breast cancer	Regional	1	pertuzumab/trastuzumab/docetaxel	0		0	Alive	Regular COVID floor	1	Respiratory		0	0	0	0	1	1	0	0	0	0
18	ONCOV255	Male	Positive in triage (done by external source)	0	1	former	0	0	0	0	0	0	0	0	0	0	0	0	0	1	1	0	0		losartan-hydrochlorothiazide • aspirin • bisoprolol fumarate • rosuvastatin • Stil0x	0	1	bladder cancer	Localized	0		0		0	Alive	Regular COVID floor	0			0	0	0	0	1	0	0	1	0	0
19	ONCOV258	Female	Positive in triage (done by external source)	0	1	former	0	0	0	0	0	0	0	0	0	0	0	0	0	0	0	0	1	sarcoidosis, depression	Anafranil • calcium carbonate • cholecalciferol • Kisqali • letrozole • methotrexate • pregabalin • Seroxat • Xanax • Zaldiar • zoledronic acid	0	1	breast cancer	Distant (metastatic)	1	kisqali	0		0	Alive	Regular COVID floor	1	Hematological		0	0	0	0	1	0	0	1	0	0
20	ONCOV273	Male	Positive in triage (done by external source)	0	1	former	0	0	0	0	0	0	0	0	0	0	0	1	0	1	0	1	0		bisoprolol • ra0lazine • rosuvastatin • ruxolitinib	1	0	acute myeloid leukemia		1	vidaza	0		0	Alive	Regular COVID floor	0			0	0	0	0	1	1	0	0	0	0
21	ONCOV275	Female	positive in ED	0	0		0	0	0	0	0	0	0	0	0	0	0	0	0	1	1	0	0		• aspirin • C-E-zinc-om3-dha-fish-lut-zeax (PRESERVISION 3) • cholecalciferol • rosuvastatin	0	1	bladder cancer	Localized	0		0		0	Alive	Regular COVID floor	0			0	0	0	0	0	0	0	0	0	0
22	ONCOV280	Male	positive in ED	0	1	former	0	0	0	0	0	0	0	0	0	0	0	0	0	0	0	0	0		• esomeprazole • gabapentin	0	1	gastric ade0carci0ma	Distant (metastatic)	1	paclitaxel and ramucirumab	0		0	Alive	Regular COVID floor	0			0	0	0	0	0	0	0	0	0	0
23	ONCOV282	Female	Negative in ED	0	1	former	0	0	0	0	0	1	0	0	0	0	0	0	0	1	1	1	1	asthma, Multifocal Atrial Tachycardia, osteoporosis	• acetylcysteine • budesonide • calcium carbonate • carbomer • cholecalciferol • escitalopram • esomeprazole • fexofenadine • fusidic acid • ipratropium bromide • macrogol • melatonin • moxonidine • prednisone • rivaroxaban • roflumilast • valsartan • verapamil - xarelto	0	1	bladder cancer	Localized	0		0		0	Alive	COVID Intensive care unit	1	Surveillance		0	0	0	0		0	0	0	0	0
24	ONCOV224	Male	positive in ED	1	0		0	1	0	0	0	0	0	0	0	0	0	0	0	0	0	0	0		ALPRAZolam if needed • amitriptyline • CONCOR • EURO D • levothyroxine • Viscoflu • mv,Ca,min-iron-FA-lycopene (Centrum Men) • oxyCODONE • paracetamol-codeine • pregabalin • traMADol-paracetamoL • VOLTFAST	0	1	parathyroid cancer	Distant (metastatic)	1	Temodal- Afinitor	0		0	Alive	Regular COVID floor	1	Respiratory		0	0	0	0	1	1	0	0	0	0
25	ONCOV274	Male	Positive in triage (done by external source)	1	1	former	0	0	0	0	0	0	0	0	0	0	0	0	0	0	0	0	1	depression	• ALPRAZolam if needed • baclofen • calcium carbonate • e0xaparin • esomeprazole • folic acid • melatonin • metoclopramide if needed • morphine	0	1	gastric cancer	Distant (metastatic)	1	oxaliplatin	0		0	Alive	Regular COVID floor	0			1	0	0	0	1	1	0	0	0	0
26	ONCOV031	Male	Negative in ED	0	0		0	0	0	0	0	0	0	0	0	1	0	0	0	0	0	0	1	hypothyroidism	• esomeprazole • hydrocortisone cream • indometacin opht drops • linaGLIPtin • metFORMIN • metoclopramide HCl if needed • moxifloxacin ophthalmic solution • prednisoLONE acetate ophthalmic suspension • trifluridine/tipiracil	0	1	colon cancer	Distant (metastatic)	1	panitumumab , 5FU and leucovorin	0		0	Alive	Regular COVID floor	0			0	0	0	0	0	0	0	0	0	0
27	ONCOV032	Female	positive in ED	1	0		0	0	0	0	0	0	0	0	0	0	0	0	0	0	0	0	1	history of DVT and PE	cholecalciferol • esomeprazole • rivaroxaban	0	1	lung ade0carci0ma	Distant (metastatic)	1	carboplatin and Taxol	0		0	Alive	Regular COVID floor	0			0	0	0	0	0	0	0	0	0	0
28	ONCOV043	Female	Positive in triage (done by external source)	0	0		0	0	0	0	0	0	0	0	0	0	0	0	0	0	0	0	1	history of DVT	dexamethasone • esomeprazole • gabapentin • gabapentin • hydroxyapatite • macrogol if needed • metoclopramide • morphine • paracetamol • rivaroxaban • traMADoL	0	1	breast cancer	Distant (metastatic)	0		0		0	Alive	Regular COVID floor	0			0	0	0	0	0	0	0	0	0	0
29	ONCOV049	Male	positive in ED	0	0		0	0	0	0	0	0	0	0	0	0	0	1	0	0	0	0	1	BPH	• dexamethasone • cholecalciferol • esmoprazole • febuxostat • ferrous sulfate • metoclopramide if needed • tamsulosin • valACiclovir	1	0	CLL		1	Rituximab/Bendamustine	0		0	Alive	Regular COVID floor	0			0	0	0	0	0	0	0	0	0	0
30	ONCOV050	Male	positive in ED	0	0		0	0	0	0	0	0	0	0	0	1	0	0	0	1	1	0	0		• gliclazide • rosuvastatin • valsartan • Janumet	0	1	colorectal cancer	Localized	0		0		0	Alive	Regular COVID floor	0			0	0	0	0	1	0	0	1	0	0
31	ONCOV056	Female	positive in ED	0	1	former	0	0	0	0	0	0	0	0	0	0	0	0	0	0	0	0	1	multiple sclerosis, recurrent UTIs	• cholecalciferol • diazePAM • esomeprazole • fampridine • filgrastim • folic acid • mecobalamin, vitamin B12, (METHYCOBAL) • Lioresal • metoclopramide needed • mirtazapine • nystatin • ondansetron	0	1	lung cancer	Distant (metastatic)	1	PEMEtrexed and CARBOplatin	0		0	Alive	Regular COVID floor	0			0	0	0	0	0	0	0	0	0	0
32	ONCOV057	Male	Positive in triage (done by external source)	0	0		0	0	0	0	0	0	0	0	0	1	0	1	0	1	1	0	1	BPH	• amLODIPine • atorvastatin • glimepiride • tamsulosin • vildagliptin-metformin	1	0	CLL		0		0		0	Alive	Regular COVID floor	0			0	0	0	0	1	1	0	0	0	0
33	ONCOV066	Male	positive in ED	1	1	former	0	0	0	0	0	1	0	0	0	0	0	0	0	1	1	0	1	Grade I diastolic dysfunction/ History of gout/ history of colon cancer	• Aldactone • Amlocard • aspirin • atorvastatin • betahistine • calcium carbonate • carvedilol • cholecalciferol • COMBIVENT • febuxostat • fish,bora,flax oils-om3,6,901 (OMEGAVYTE 3-6-9) • fluticasone-vilanterol • Priotic plus • Vitamin C • Multivitamin • Soolantra • Apo-Furosemide • telmisartan • tiotropium bromide	0	1	0n-small cell lung cancer	Localized	1	Pembrolizumab	0		0	Alive	Regular COVID floor	0			0	0	0	0	0	0	0	0	0	0
34	ONCOV069	Female	positive in ED	0	0		0	0	0	0	0	0	0	0	0	0	0	0	0	0	0	0	1	tachycardia	• esomeprazole • levoFLOXacin • metoclopramide if needed	0	1	breast cancer	Distant (metastatic)	1	epirubicin and cyclophosphamide	0		0	Alive	Regular COVID floor	0			0	0	0	0	0	0	0	0	0	0
35	ONCOV075	Female	Negative in ED	0	0		0	0	0	0	0	0	0	0	0	0	0	0	0	0	1	0	1	osteoporosis	• amLODIPine • bisoprolol • dexamethasone • fluconazole • fulvestrant • hyoscine butylbromide if needed • melatonin • metoclopramide if needed • mirtazapine • ondansetron if needed • paracetamol if needed	0	1	breast cancer	Distant (metastatic)	1	doxorubicin/cyclophosphamide	0		0	Alive	Regular COVID floor	1	Respiratory		0	0	0	0	0	0	0	0	0	0
36	ONCOV076	Female	Positive in triage (done by external source)	0	1	former	0	0	0	0	0	0	0	0	0	0	0	0	0	0	0	0	1	Asthma • Seasonal allergies • Vertigo	• hydroxyapatite (OSSOPAN ORAL • Maltofer • metoclopramide HCl if needed • prenatal vit 70/iron bisgly/FA (MATERNACE ORAL) • salbutamol sulfate if needed	0	1	Cecal cancer	Distant (metastatic)	1	folios	0		0	Alive	Regular COVID floor	0			0	0	0	0	0	0	0	0	0	0
37	ONCOV081	Male	Positive in triage (done by external source)	1	0		0	0	0	0	0	0	0	0	1	1	0	0	0	0	1	1	1	hepatitis B, portal vein thrombosis, Traumtic intracranial hemorrhage s/p Burr hole evacuation	• allopuri0L • aspirin (Aspicot) • betahistine HCl • bisoprolol (Concor) • gliclazide (Diamicron MR) • linaGLIPtin (Trajenta) • lipase-protease-amylase (Creon) • metFORMIN • molsidomine • moxonidine • omeprazole • te0fovir disoproxil fumarate	0	1	HCC	Localized	1	Atezo and Avastin	0		0	Alive	Regular COVID floor	0			0	0	0	0	0	0	0	0	0	0
38	ONCOV085	Male	Negative in ED	0	0		0	1	0	0	0	0	0	0	0	1	0	1	0	0	1	0	0		rivaroxaban vildagliptin-metformin domperidone doxazosin esomeprazole gliclazide magnesium lactate-pyridoxine metoprolol succinate XL	0	1	cholangiocarci0ma	Distant (metastatic)	1	xeloda	0		0	Dead	Regular COVID floor	0			0	0	0	0	0	0	0	0	0	0
39	ONCOV089	Male	Positive in triage (done by external source)	0	1	former	0	0	0	0	0	1	0	0	0	0	0	1	0	0	1	0	1	psoriasis, BPH	• doxazosin • dutasteride • ramipril • ULTIBRO BREEZHALER • Treplixan	0	1	urothelial CA	Regional	0		0		0	Alive	Regular COVID floor	0			0	0	0	0	1	1	0	0	0	0
40	ONCOV094	Female	Negative in ED	0	1	current	0	0	0	0	0	0	0	0	0	0	0	0	0	1	0	0	1	lumbar disc disease, thyroid disease,	• bisacodyL • cholecalciferol • esomeprazole • fentaNYL • macrogol • mirtazapine • pregabalin • Seroxat	0	1	pancreatic cancer	Distant (metastatic)	1	Gemcitabine / Nab-PACLitaxel	0		0	Alive	COVID Intensive care unit	1	Respiratory		0	0	0	0	0	0	0	0	0	0
41	ONCOV095	Female	positive in ED	0	1	former	0	0	0	0	0	0	0	0	0	0	0	0	0	0	0	0	1	adjustment disorder with anxious features	• esomeprazole • filgrastim • lamoTRIgine • metoclopramide • Neurotop retard • sertraline	0	1	primary peritoneal carci0maosis	Distant (metastatic)	1	Carboplatin/Gemzar and Avastin	0		0	Alive	Regular COVID floor	0			0	0	0	0	0	0	0	0	0	0
42	ONCOV099	Male	Positive in triage (done by external source)	0	1	current	0	0	0	0	0	0	0	0	0	0	0	0	0	0	0	0	1	fatty liver, polycythemia vera	• ASPICOT • raNITIdine	1	0	polycythemia vera		0		0		0	Alive	Regular COVID floor	0			0	0	0	0	0	0	0	0	0	0
43	ONCOV103	Male	positive in ED	0	1	former	0	0	0	0	0	0	0	0	0	0	0	0	0	0	0	0	1	hypothyroidism	aspirin cholecalciferol fluvastatin levothyroxine	0	1	colon cancer	Localized	0		0		0	Alive	Regular COVID floor	0			0	0	0	0	1	1	0	0	0	0
44	ONCOV105	Male	Positive in triage (done by external source)	0	0		0	0	0	0	0	0	0	0	0	0	0	0	0	0	0	0	0		IVERMECTIN • cholecalciferol • e0xaparin • fluconazole • gabapentin • hyoscine butylbromide if needed • lipase-protease-amylase (Creon) • macrogol • metoclopramide HCl • RABEprazole • traMADol-paracetamoL	0	1	pancreatic cancer	Regional	1	FOLFIRI0X	0		0	Alive	Regular COVID floor	1	Respiratory		0	0	0	0	1	0	0	1	0	0
45	ONCOV082	Male	Positive in triage (done by external source)	0	1	current	0	0	0	0	0	0	0	0	0	1	0	1	0	0	1	1	1	atrial fibrillation, bPH	• amLODIPine • dabigatran etexilate • glimepiride • linaGLIPtin • Tanakan • propafe0ne • repaglinide	1	0	CLL		0		0		0	Alive	ICU boarder in the ED	1	Respiratory		0	0	0	0	1	1	0	0	0	0
46	ONCOV116	Male	Positive in triage (done by external source)	1	1	former	0	0	0	0	0	1	0	0	0	1	0	1	0	1	1	1	1	Atrial fibrillation on Sintrom • Cancer colon cancer • Cataract • Chronic kidney disease • COPD (chronic obstructive pulmonary disease) • Diabetes mellitus • Dyslipidemia • Hearing aid worn • Hypertension • Hypothyroidism • Renal artery ste0sis • SCC (squamous cell carci0ma) left upper lid s/p resection	• amLODIPine • atorvastatin • B complex (BECOZYM FORTE) • bisoprolol • Centrum Silver with Lutein • cholecalciferol • esomeprazole • fluticasone propion-salmeteroL • insulin glargine • linaGLIPtin • moxonidine • 0vorapid Flexpen • QUEtiapine • repaglinide • tamsulosin • tiotropium	0	1	Superficial SCC of the eyelid - Lung CA metastatic to the Brain	Distant (metastatic)	0		0		0	Alive	Regular COVID floor	0			0	0	0	0	0	0	0	0	0	0
47	ONCOV128	Female	Positive in triage (done by external source)	0	1	former	0	0	0	0	0	0	0	0	0	0	0	1	0	0	1	0	1	asthma hypothyroidism meniere disease	alfacalcidol • aspirin • escitalopram • esomeprazole • ivermectin • levothyroxine • macrogol • diamine • sevelamer • zinc acetate	0	1	Paget's disease of bone	Localized	0		0		0	Alive	ICU boarder in the ED	1	Respiratory		0	0	0	0	1	1	0	0	0	0
48	ONCOV117	Male	Positive in triage (done by external source)	0	0		0	0	0	0	0	0	0	0	0	0	0	0	0	1	1	0	1	Low serum vitamin D • Osteoarthritis • Polyp of colon • Gastric polyps • Allergic conjunctivitis of both e1 • Medication refill Prediabetes	• COZAAR • EURO D • ezetimibe • Peptazol	0	1	renal cell carci0ma	Localized	0		0		0	Alive	Regular COVID floor	0			1	0	0	1	0	0	0	0	0	0
49	ONCOV121	Female	Negative in ED	0	0		0	0	0	0	0	0	0	0	0	0	0	0	0	0	1	0	1	osteoporosis	• amLODIPine • bisoprolol • febuxostat • furosemide • ibandronate • magnesium lactate-pyridoxine • paracetamol-caffeine • spiro0lactone	0	1	Colon cancer breast cancer	Distant (metastatic)	1	Xeloda	0		0	Dead	Regular COVID floor	0			0	0	0	0	0	0	0	0	0	0
50	ONCOV126	Female	Negative in ED	0	1	current	0	0	0	0	0	0	0	0	0	0	0	0	0	0	0	0	1	Rectal cancer status post resection with left hepatectomy and right mastectomy in 2019 and recurrence of liver metastasis on chemotherapy -Facial desquamation -Benign positional vertigo -History of herpes zoster infection	• calcium carbonate-vitamin • clioqui0l-flumetasone • clonixin lysine • Deanxit • esomeprazole • ivabradine • metoclopramide • paracetamol-codeine • paracetamol-codeine-caffeine • pregabalin • traMADoL	0	1	Rectal carci0ma	Distant (metastatic)	0		0		0	Alive	Regular COVID floor	0			0	0	0	0	0	0	0	0	0	0
51	ONCOV126	Female	positive in ED	0	1	current	0	1	0	0	0	0	0	0	0	0	0	0	0	0	1	0	1	disc disease Benign positional vertigo -History of herpes zoster infection	calcium carbonate-vitamin • clioqui0l-flumetasone • clonixin lysine • Deanxit • esomeprazole • ivabradine • metoclopramide if needed • paracetamol-codeine if needed • paracetamol-codeine-caffeine if needed • pregabalin • traMADoL	0	1	rectal cancer	Distant (metastatic)	1	Lonsurf	0		0	Alive	Regular COVID floor	0			0	0	0	0	0	0	0	0	0	0
52	ONCOV131	Male	Positive in triage (done by external source)	0	0		0	0	0	0	0	0	0	0	0	0	0	0	0	0	0	0	1	BPH	finasteride • lenalidomide • nystatin • paracetamol-codeine	1	0	Multiple myeloma		0		0		0	Alive	Regular COVID floor	0			0	0	0	0	1	0	0	1	0	0
53	ONCOV133	Female	Positive in triage (done by external source)	0	0		0	0	0	0	0	0	0	0	0	0	1	0	0	0	0	0	1	chronic sinusitis, history of PE,	apixaban • cholecalciferol • Concor • esomeprazole • folic acid • Magne B6 • Vit B12 • triamci0lone acetonide	0	1	Breast cancer	Localized	0		0		0	Alive	Regular COVID floor	0			0	0	0	0	0	0	0	0	0	0
54	ONCOV135	Male	Positive in triage (done by external source)	0	1	former	0	0	0	0	0	0	0	0	0	1	0	1	0	1	1	1	1	Hypeuricemia, BPH, disease of the thyroid gland	Aspicot • Atacand • Caltrate • Concor • Crestor • Diamicron • fe0fibrate micronized • Glucophage • indapamide • levothryroxine • Magne B6 4	0	1	Urinary bladder cancer	Distant (metastatic)	0		0		0	Alive	Regular COVID floor	1	Respiratory		0	0	0	0	1	1	0	0	0	0
55	ONCOV138	Male	Positive in triage (done by external source)	0	1	former	0	0	0	0	0	0	0	0	0	0	0	0	0	0	1	0	1	hypogammaglobulinemia, Right renal mass, suspicious for clear cell renal cell carci0ma	betahistine • bisoprolol fumarate • budesonide-formoteroL • e0xaparin • esomeprazole • ferrous fumarate,vit c, folic acid • fluconazole • folic acid • ivermectin • magnesium lactate-pyridoxine • predniSONE • salbutamol sulfate if needed • valACiclovir	1	1	NHL (Diffuse Large B-Cell Lymphoma complete remission) and prostate cancer	Distant (metastatic)	0		0		0	Alive	Regular COVID floor	1	Respiratory		0	0	0	0	1	1	0	0	0	0
56	ONCOV139	Male	positive in ED	0	1	former	0	0	0	0	0	0	0	0	0	0	0	0	0	0	1	0	0		acetylcysteine 200 mg oral granules in sachet, Take 2 sachet (400 mg total) by mouth 3 (three) times a day. (Patient 0t taking: Reported on 19/01/2021), Disp: 1 packet, Rfl: • amLODIPine 5 mg oral capsule, Take 1 capsule (5 mg total) by mouth 2 (two) times a day. (Patient 0t taking: Reported on 06/01/2021), Disp: , Rfl: • betahistine HCl (Betaserc) 16 mg tablet, Take 1 tablet (16 mg total) by mou…	1	1	Diffuse large B-cell lymphoma and prostate cancer	Distant (metastatic)	0		0		0	Alive	Regular COVID floor	0			0	0	0	0	0	0	0	0	0	0
57	ONCOV140	Female	Positive in triage (done by external source)	0	1	former	0	0	0	0	0	0	0	0	0	0	0	0	0	0	0	0	0		Cholecalciferol	0	1	Breast Cancer	Localized	1	FEMARA	0		0	Alive	Regular COVID floor	0			0	0	0	0	1	1	0	0	0	0
58	ONCOV141	Female	positive in ED	0	0		0	0	0	0	0	0	0	0	0	0	0	0	0	0	0	0	0		ALPRAZolam if needed • desloratadine • esomeprazole • fluticasone furoate-vilanteroL • goserelin • letrozole (Femara) • loratadine-pseudoephedrine • magnesium lactate-pyridoxine • Fucidin ointment • mometasone • paracetamol-caffeine • ribociclib • decaytlyne • valACiclovir	0	1	Breast Cancer	Distant (metastatic)	1	FEMARA	0		0	Alive	Regular COVID floor	0			0	0	0	0	0	0	0	0	0	0
59	ONCOV147	Female	Positive in triage (done by external source)	0	0		0	0	0	0	0	0	0	0	0	0	0	0	0	1	0	0	0		CALCIUM CARBONATE-VITAMIN D3 • Women 50 plus • simvastatin	0	1	Colon cancer	Localized	0		0		0	Alive	Regular COVID floor	0			0	0	0	0	1	1	0	0	0	0
60	ONCOV148	Female	Positive in triage (done by external source)	1	0		1	0	0	0	0	0	0	1	0	0	0	0	0	0	0	0	1	GERD	• acetylcysteine if needed • bisacodyL • cholecalciferol • dexamethasone • epoetin alfa • esomeprazole • ferrous fumarate,vit c, folic acid • gabapentin • metoclopramide • morphine • ondansetron if needed • paracetamol-codeine	0	1	Malignant mela0ma	Distant (metastatic)	0		0		0	Alive	Regular COVID floor	0			0	0	0	0	1	0	1	0	0	0
61	ONCOV153	Female	positive in ED	0	0		0	0	0	0	0	0	0	0	0	0	0	0	0	0	0	0	0		Apo-risedronate • calcium carbonate-vitamin D3 • CeleBREX • cholecalciferol • fulvestrant • gabapentin • goserelin • magnesium lactate-pyridoxine • Maltofer • NexIUM • Neuclo • OMEGA-3 FATTY ACIDS • palbociclib • thiamine disulf-pyridoxine-B12 • traMADol if needed	0	1	Breast Cancer	Localized	0		0		0	Alive	Regular COVID floor	0			0	0	0	0	1	1	0	0	0	0
62	ONCOV165	Male	Positive in triage (done by external source)	0	1	former	0	0	0	0	0	0	0	0	0	0	0	0	0	0	0	1	1	Chronic graft versus host disease	Centrum Men • esomeprazole • folic acid • furosemide • glycerol-wt sft & liq paraffin • levoFLOXacin • magnesium lactate-pyridoxine • rosuvastatin • sulfamethoxazole-trimethoprim • thiamine disulf-pyridoxine-B12 • traMADoL • valACiclovir	1	0	Acute myeloid leukemia		0		0		0	Alive	Regular COVID floor	0			0	0	0	0	1	1	0	0	0	0
63	ONCOV166	Male	positive in ED	0	0		0	0	0	0	1	0	0	0	0	0	0	0	0	1	1	1	0		amantadine sulfate • apixaban • atorvastatin • cholecalciferol • clopidogrel bisulfate • esomeprazole • ezetimibe • melatonin • QUEtiapine	0	1	Prostate cancer	Localized	0		0		0	Alive	Regular COVID floor	0			0	0	0	0	0	0	0	0	0	0
64	ONCOV167	Male	Positive in triage (done by external source)	0	1	former	0	0	0	0	0	1	0	0	0	0	0	0	0	0	0	0	1	M.Avium intracellulare	acetylcysteine 200 mg oral granules in sachet, Take 400 mg by mouth 3 (three) times a day. (Patient 0t taking: Reported on 26/08/2019), Disp: 1 packet, Rfl: • ascorbic acid, vitamin C, (ADDITIVA VITAMIN C) 1,000 mg tablet, effervescent, Take 1 tablet (1,000 mg total) by mouth 3 times a day for 10 days., Disp: 30 tablet, Rfl: 0 • azithromycin (Zimax) 250 mg oral capsule, Take 2 capsules (500 mg to…	0	1	squamous cell lung cancer	Localized	0		0		0	Alive	Regular COVID floor	0			0	0	0	0	0	0	0	0	0	0
65	ONCOV169	Female	Positive in triage (done by external source)	0	0		0	0	0	0	0	0	0	0	0	0	0	0	0	0	0	0	0		0ne	0	1	Ovarian cancer	Distant (metastatic)	1	taxol	0		0	Alive	Regular COVID floor	0			0	0	0	0	0	0	0	0	0	0
66	ONCOV170	Male	Negative in ED	0			0	0	0	0	0	0	0	0	0	0	0	0	0	0	0	0	0			0	1	Malignant neoplasm of body of pancreas							Alive										0	0	0	0	0
68	ONCOV129	Female	Positive in triage (done by external source)	0	1	current	0	0	0	0	0	0	0	0	0	0	0	0	0	0	1	0	1	ESRD, osteoporosis, parathyroid ab0rmality	aceclofenac • BECOZYME • CONCOR 5 • EPOTIN • Euro D • Femaplex • Ibrance • Mimpara • ONE-ALPHA • PARIET • RENAGEL • Tramal Retard if needed	0	1	breast cancer	Distant (metastatic)	1	femara	0		0	Alive	Regular COVID floor	1	Respiratory		0	0	0	0	1	1	0	0	0	0
69	ONCOV178	Male	Positive in triage (done by external source)	0	1	current	0	1	0	0	0	0	0	0	0	0	0	1	0	0	0	1	1	allergy, aortic ste0sis	• ace0coumarol • bisoprolol • bumetanide • cefdinir • esomeprazole • ferrous fumarate,vit c, folic acid • ipratropium bromide • Lorvast • montelukast • tamsulosin	1	0	CLL		0		0		0	Alive	Regular COVID floor	0			0	0	0	0	1	1	0	0	0	0
70	ONCOV183	Male	positive in ED	0	1	current	0	0	0	0	0	0	0	0	0	0	0	0	0	1	0	0	1	osteoporosis, BPH	• aspirin • atorvastatin • calcium carbonate-vitamin D3 • doxazosin • esomeprazole • finasteride • hydroxyapatite • lenalidomide • magnesium lactate-pyridoxine (Magne B6) • LPZ • Maxi-D 1 • valACiclovir	1	0	IgA Lambda multiple myeloma		1	Valcade	0		1	Alive	Regular COVID floor	0			0	0	0	0	0	0	0	0	0	0
71	ONCOV190	Male	positive in ED	0	0		0	0	0	0	0	0	0	0	0	0	0	0	0	0	0	0	1	dvt and PE history, ulcerative colitis, gastroparesis, History of coronavirus infection this summer (asymptomatic)	bisacodyL • cinitapride • esomeprazole • fluconazole • Euro k 20 • metoclopramide • nystatin (MAGIC MOUTHWASH - LIDOCAINE) • paracetamol if needed • venlafaxine • Xarelto	0	1	rectosigmoidal ade0carci0ma	Distant (metastatic)	1	FOLFOX	0		0	Alive	Regular COVID floor	1	Digestive		0	0	0	0	0	0	0	0	0	0
72	ONCOV194	Male	positive in ED	0	0		0	0	0	0	0	0	0	0	0	0	0	0	0	0	1	0	1	budd chiari syndrome		0	1	cholangocarci0ma	Localized	0		0		0	Alive	Regular COVID floor	0			0	0	0	0	0	0	0	0	0	0
Collected in ICU boarders	ONCOV001	Female	Positive	0	0		0	0	0	0	0	0	0	0	0	0	0	0	0	0	0	0	0			0	1	breast cancer	Distant (metastatic)	1	xeloda , cyclophosphamide and hormonal therapy	0		0	Dead in ICU		1	Respiratory				0	0	1	0	1	0	1	0
Collected in ICU boarders	ONCOV003	Male	Positive	0	1	current	0	0	0	0	0	0	0	0	0	1	0	0	0	0	0	0	0			1	0	AML	Localized	1	vidaza	0		0	Alive	Home	1	Respiratory		1	0	1	0	1	0	0	0	0	0
Collected in ICU boarders	ONCOV006	Male	Positive	0	0		1	1	0	0	0	0	0	0	1	0	0	0	0	0	0	1	0			0	1	Hepatocellular carci0ma		0		0		0	Dead in ICU	Dead	1	Respiratory		1	1	1	1	1	0	0	0	0	0
Collected in ICU boarders	ONCOV007	Male	Positive	0	0		0	0	0	0	0	0	0	0	0	0	0	0	0	0	1	0	0			0	1	prostate	Distant (metastatic)	1		0		0	Alive	Home	1	Respiratory		0	0	1	0	1	0	0	1	0	0
Collected in ICU boarders	ONCOV009	Male	Positive	0	1	former	0	0	0	0	0	0	0	0	0	0	0	1	0	0	1	0	0			1	0	Multidysplastic syndrome	Distant (metastatic)	1	5-Azacytidine	0		0	Dead in ICU	Dead	1	Respiratory		1	1	1	1	1	0	0	0	0	0
Collected in ICU boarders	ONCOV015	Male	Positive	0	1	former	0	0	0	0	0	0	0	0	0	0	0	0	0	0	0	0	0			0	1	Diffuse Large B-Cell Lymphoma	Regional	0		0		0	Dead in ICU	Dead	1	Respiratory		1	0	1	1	1	0	0	0	0	0
Collected in ICU boarders	ONCOV016	Female	Positive	0	0		0	0	0	0	0	0	0	0	0	0	0	0	0	0	1	0	0			0	1	breast	Distant (metastatic)	0		0		0	Alive	Home	1	Respiratory		0	0	1	1	1	0	0	0	0	0
Collected in ICU boarders	ONCOV021	Male	Positive	0	0		0	0	0	0	0	0	0	0	0	0	0	0	0	0	0	0	1	lymphoma MDS		1	0	mantle cell lmyphoma, mds	Localized	0		0		1	Dead in ICU	Dead	1	Respiratory		1	0	0	0	1	0	1	0	0	0
Collected in ICU boarders	ONCOV022	Male	Positive	1	0		0	0	0	0	0	0	0	0	0	0	0	0	0	0	0	0	1	DVT LUNG CANCER		0	1	lung	Localized	1	iressa (gefitinib)	0		0	Dead in ICU	Dead	1	CVD, Respiratory		0	0	1	1	1	0	1	0	0	0
Collected in ICU boarders	ONCOV023	Male	Positive	0	1	former	0	0	0	0	0	0	0	0	0	0	0	1	0	1	1	0	0									0			Alive	Home	1	Surveillance, CVD, Respiratory		0	0	1	0	1	0	0	0	0	0
Collected in ICU boarders	ONCOV027	Male	Positive	0	0		0	0	0	0	0	0	0	0	0	0	0	0	0	0	0	0	1	anemia BPH		1	0	Multiple myeloma	Localized	1	bortezomib	0		1	Dead in ICU	Dead	1	CVD, Respiratory		1	1	1	0	1	0	0	1	0	1
Collected in ICU boarders	ONCOV028	Female	Positive	1	1	current	0	0	0	0	0	0	0	0	0	0	0	0	0	1	0	0	0			0	1	breast CA	Distant (metastatic)	0		0		0	Dead in ICU	Dead	1	CVD, Respiratory		0	0	1	1	1	0	1	0	0	0
73	ONCOV002	Female	Positive in triage (done by external source)	1	1	current	0	0	0	0	0	0	0	0	0	0	0	0	0	0	0	0	1	rheumatoid arthritis, history of PE 1 month ago	Eliquis	0	1	lung cancer	Distant (metastatic)	1	carboplatin, pemetrexed	0		0	Alive	Regular COVID floor	1	Surveillance		0	0	0	0	0	0	0	0	0	0
74	ONCOV004	Male	positive in ED	0	0		0	0	0	0	0	0	0	0	0	0	0	0	0	0	0	0	0		aspirin • esomeprazole • levoFLOXacin • Iron Free multivitamin • sulfamethoxazole-trimethoprim • valACiclovir	1	0	multiple myeloma		1		0		1	Alive	Regular COVID floor	1	Respiratory		0	0	0	0	0	0	0	0	0	0
75	ONCOV005	Male	positive in ED	0	0		0	1	0	0	0	0	0	0	0	0	0	1	0	0	0	1	1	DVT history, Hx of obstructive uropathy s/p bilateral of nephrostomies, and then JJ insertion, Hx of ESBL bacteremia from prostatitis	enzalutamide • paracetamol • RABEprazole	0	1	prostate cancer	Localized	1		0		0	Alive	Regular COVID floor	0			0	0	0	0	0	0	0	0	0	0
76	ONCOV008	Male	Positive in triage (done by external source)	0	0		0	0	0	0	0	0	0	0	0	0	0	1	0	1	1	1	1	hypothyroidism, history of prostate cancer	• atorvastatin • diltiazem • esomeprazole • fluconazole • lactulose • levoFLOXacin if ANC<1000 • levothyroxine • lidocaine-prilocaine TP cream if needed • macrogol • nebivoloL • nitroglycerin • tiotropium-olodateroL • traMADoL • trimetazidine • valACiclovir • voriconazole	1	1	leukaemia, MDS, lung cancer	Localized	1		0		0	Alive	Regular COVID floor	1	Respiratory		1	1	0	0	1	0	1	0	0	0
77	ONCOV010	Male	Positive in triage (done by external source)	0	1	current	0	0	0	0	0	0	0	0	0	0	0	0	0	0	0	0	0			0	1	papillary urothelial carcinoma	Distant (metastatic)	1		0		0	Alive	Regular COVID floor	1	Other (specify)	septic shock (need for pressors)	0	0	0	0	0	0	0	0	0	0
78	ONCOV011	Male	positive in ED	0	1	former	0	0	0	1	0	0	0	0	0	0	0	0	0	1	0	0	1	bPH	allopurinoL • atorvastatin • bisoprolol fumarate • esomeprazole • filgrastim • fluconazole • macrogol • Vinposine • Geriatric pharmaton • metoclopramide • predniSONE • tadalafiL • tamsulosin • valACiclovir	1	0	NH-Lymphona (MALT lymphoma)		1	cyclophosphamide/ vinCRIStine	0		0	Alive	Regular COVID floor	1	Respiratory		0	0	0	0	0	0	0	0	0	0
79	ONCOV012	Male	Positive in triage (done by external source)	0	1	current	0	0	0	0	0	0	0	0	0	1	0	0	0	0	1	0	0		Concor exforge metformin rosuvastatin	1	0	CLL		1		0		0	Alive	Regular COVID floor	1	Respiratory		0	0	0	0	1	1	0	0	0	0
80	ONCOV013	Male	Positive in triage (done by external source)	0	0		0	1	0	1	0	0	0	0	0	0	0	0	0	1	1	0	1	obesity	aspirin • amLODIPine-valsartan-hcthiazid • bisoprolol • escitalopram • paracetamol-codeine-caffeine • rosuvastatin • traMADol	1	1	pancreatic cancer	Distant (metastatic)	1		0		0	Alive	Regular COVID floor	0			0	0	0	0	0	0	0	0	0	0
81	ONCOV014	Male	Positive in triage (done by external source)	1	0		0	0	0	0	0	0	0	0	0	1	0	0	0	1	1	0	1	pseudo gout,	allopurinoL • Apo-risedronate • aspirin • calcium carbonate • cholecalciferol • esomeprazole • folic acid • magnesium lactate-pyridoxine • apidra • nebivoloL • Neurobion • predniSONE • rosuvastatin • SITagliptin-metformin • tamsulosin • traMADol-paracetamoL	1	0	CLL		1		0		0	Alive	Regular COVID floor	1	Other (specify)	continuity of cRE	0	0	0	0	0	0	0	0	0	0
82	ONCOV017	Male	positive in ED	0	1	former	0	1	0	0	0	1	0	0	0	1	0	0	0	0	0	0	1	BPH	LASIX PRADAXA EPLERENONE NEBILET	0	1	spleen cancer (s/p splenectomy, in remission), malignant meningioma	Localized	1		1	meningioma resection	0	Alive	Regular COVID floor	1	Respiratory		0	0	0	0	0	0	0	0	0	0
83	ONCOV018	Male	Positive in triage (done by external source)	0	1	current	0	0	0	0	0	0	0	0	0	1	0	1	0	0	0	0	1	bppv, depression, - Hx of resected invasive poorly differentiated squamous cell carcinoma of right ear	• acetylleucine • calcium carbonate-vitamin D3 • escitalopram • esomeprazole • ferrous fumarate,vit c, folic acid • gliclazide • linaGLIPtin • macrogol • naftidrofuryl oxalate • gerimax •. cyprovita • OLANZapine • paracetamol-codeine-caffeine • traMADol	0	1	prostate cancer	Distant (metastatic)	1		0		0	Alive	Regular COVID floor	0			0	0	0	0	1	1	0	0	0	0
84	ONCOV019	Female	Positive in triage (done by external source)	0	0		1	0	0	0	0	0	0	0	0	0	0	0	0	0	1	1	1	pulmonary hypertension, Valvular disease: Moderate Mitral Regurge, Sever Tricuspid Regurge, Moderate Aortic Stenosis, history of diverticulosis	Current Outpatient Medications: • ALPRAZolam 0.5 mg oral tablet, Take 1.5 tablets (0.75 mg total) by mouth at night if needed for anxiety. (Patient not taking: Reported on 20/07/2020), Disp: 30 tablet, Rfl: 0 • aspirin 100 mg oral tablet,delayed release (DR/EC), Take 1 tablet (100 mg total) by mouth 1 (one) time each day., Disp: , Rfl: • bisoprolol (CONCOR) 5 mg oral tablet, Take 1 tablet (5 mg t…	0	1	bladder cancer	Localized	1		0		0	Alive	Regular COVID floor	0			0	1	0	0	1	0	1	0	0	0
85	ONCOV020	Male	positive in ED	0	1	current	0	1	0	0	0	1	0	0	0	0	0	1	0	0	1	1	0		• allopurinoL • apixaban • epoetin alfa • esomeprazole • furosemide • macrogol • solifenacin • valsartan	1	0	MDS		1		0		0	Alive	ICU boarder in the ED	0			1	0	0	0	1	1	0	0	0	0
86	ONCOV024	Female	positive in ED	0	1	former	0	1	0	0	0	1	0	0	0	0	0	0	0	0	1	0	1	asthma, cataract, osteoporosis, lumbar disc disease	budesonide-formoteroL • calcium-vitamin D3 • candesartan • fluticasone propion-salmeteroL • compralgyl • paracetamol • Rytmonorm • tiotropium bromide	0	1	lung cancer	Distant (metastatic)	1		0		0	Alive	ICU boarder in the ED	0			0	0	0	0	1	0	0	1	0	0
87	ONCOV025	Male	positive in ED	0	1	former	0	0	0	0	0	0	0	0	0	0	0	0	0	0	0	0	0		cholecalciferol • esomeprazole • metocopramide	0	1	prostate cancer	Distant (metastatic)	1	CARBOplatin, pemetrexed	0		0	Alive	Regular COVID floor	1	Surveillance		0	0	0	0	0	0	0	0	0	0
88	ONCOV026	Female	Positive in triage (done by external source)	0	1	former	0	0	0	0	0	0	0	0	1	1	0	0	0	1	1	0	1	hypothyroidism, morbidly obese, depression, osteopenia	ASPICOT • CALTRATE • CO-DIOVAN • CONCOR • EURO D • gabapentin • GLUCOPHAGE XR • LEVOTHRYROXINE • LIPITOR • MAGNE B6 • Vessel Due F • Heparin • metoclopramide • ondansetron • ONE-ALPHA	0	1	breast cancer	Localized	1		0		0	Alive	Regular COVID floor	1	Respiratory		0	0	0	0	1	1	0	0	0	0
[truncated: 81 more columns]

## Sheet: Ranges
lab ranges	COMPONENT_NRML_LO	COMPONENT_NRML_HI
CRP	.0	2.5
d dimer		255
PCT		.05
PCT<0.02		.05
PCT>100		.05
Troponin Low	.000	.030
Troponin T	.000	.030
